# Supplementary material for: Waste Baijiu Distillers’ Grain-Derived Porous Biochar: A Promising Material for Bisphenol AF Removal from Water Through Both Adsorption and Advanced Oxidation Process
Source: Molecules. 2026 May 18;31(10):1713. doi: 10.3390/molecules31101713 (PMC13210154; doi:10.3390/molecules31101713)
Supplement: Supplementary file 1 [file molecules-31-01713-s001.zip]

Archive with 1 entries (1 files):
- molecules-4278333-supplementary.pdf
